# Supplementary material for: Multiplexed MRM-Based Proteomics Identified Multiple Biomarkers of Disease Severity in Human Heart Failure
Source: Int J Mol Sci. 2021 Jan 15;22(2):838. doi: 10.3390/ijms22020838 (PMC7830442; doi:10.3390/ijms22020838)
Supplement: Supplementary file 1 [file ijms-22-00838-s001.zip]

Archive with 11 entries (11 files):
- Supplementary tables/Table S1.xlsx
- Supplementary tables/Table S2.xlsx
- Supplementary tables/Table S3.xlsx
- Supplementary tables/Table S4.xlsx
- Supplementary tables/Table S5.xlsx
- Supplementary tables/Table S6.xlsx
- Supplementary tables/Table S7.xlsx
- Figure 4 $X.tif
- Figure 1 4X.tif
- Figure 2 4X.tif
- Figure 3 4X.tif
