# Supplementary material for: Multiplexed MRM-Based Proteomics Identified Multiple Biomarkers of Disease Severity in Human Heart Failure
Source: Int J Mol Sci. 2021 Jan 15;22(2):838. doi: 10.3390/ijms22020838 (PMC7830442; doi:10.3390/ijms22020838)
Supplement: Supplementary file 1 [file ijms-22-00838-s001.zip › Supplementary tables/Table S1.xlsx]

## Sheet: Foglio1
Table S1. Clinical characteristics of the study population. Data related to HF patients are shown globally and after stratification for HF severity based on the levels of V02/Kg.
	controls (8)			HF patients (22)			low severity HF (9)			medium severity HF (7)			high severity HF (6)
Characteristic							VO2/Kg >16			12< VO2/Kg <16			VO2/Kg <12
Gender (f/m)	4/4			7/15			2/7			4/3			1/5
ischemic HF (n)	-			11			4			2			5
non ischemic HF(n)	-			11			5			5			1
NYHA I/II (n)	-			10			4			4			2
NYHA III/IV (n)	-			12			5			3			4
	Mean	Std dev		Mean	Std dev		Mean	Std dev		Mean	Std dev		Mean	Std dev
Age	52.1	3.27054		59.5	10.3		55.7778	8.21246		56.2857	9.96183		69	8.29458
BMI	23.1212	2.22979		26.5724	5.81663		26.3356	4.2416		27.5383	8.9925		25.9617	4.90036
Uric acid (mg/dL)	4.7875	0.758641		6.68	1.359		6.96667	1.23996		5.88571	1.51154		7.28	0.998499
Total cholesterol (mg/dL)	209.25	29.2563		179.62	45.201		168.556	37.8521		190.714	44.4512		184	62.2214
LVEF (%)				30.6636	5.83214		32.6111	6.19585		31	4.93018		27.35	5.6663
VO2/Kg (ml/min/Kg)				15.8505	6.86655		22.3	5.7		13.6	1.6		8.9	2.1
DLCO %				69.86	20.694		80.6667	22.9783		63.8571	6.93851		58.8	23.1128
	Median	Q1;Q3		Median	Q1;Q3		Median	Q1;Q3		Median	Q1;Q3		Median	Q1;Q3
BNP (pg/mL)	-	-		304.5	108;482		151	83;426.5		354	64;455		860	238;1374
