# Supplementary material for: Multiplexed MRM-Based Proteomics Identified Multiple Biomarkers of Disease Severity in Human Heart Failure
Source: Int J Mol Sci. 2021 Jan 15;22(2):838. doi: 10.3390/ijms22020838 (PMC7830442; doi:10.3390/ijms22020838)
Supplement: Supplementary file 1 [file ijms-22-00838-s001.zip › Supplementary tables/Table S2.xlsx]

## Sheet: all transition list_OK
Table S2. List of all the analyzed transitions for light and heavy peptides.
Protein Name	Peptide Sequence	Precursor m/z	Product Charge	Product m/z	Fragment Ion	Labelling	Quantitative	Dwell (s)	Collision Energy (eV)
Alpha-1B-glycoprotein	GVTFLLR	403.2502++	1	649.403	y5	light	x	0.006	11
Alpha-1B-glycoprotein	GVTFLLR	403.2502++	1	548.355	y4	light		0.006	14
Alpha-1B-glycoprotein	GVTFLLR	403.2502++	2	325.205	y5	light	x	0.006	8
Alpha-1B-glycoprotein	GVTFLLR	408.2543++ (heavy)	1	659.411	y5	heavy	x	0.006	11
Alpha-1B-glycoprotein	GVTFLLR	408.2543++ (heavy)	1	558.364	y4	heavy		0.006	14
Alpha-1B-glycoprotein	GVTFLLR	408.2543++ (heavy)	2	330.209	y5	heavy	x	0.006	8
Alpha-1B-glycoprotein	LETPDFQLFK	619.3268++	1	995.52	y8	light		0.014	16
Alpha-1B-glycoprotein	LETPDFQLFK	619.3268++	1	894.472	y7	light		0.014	19
Alpha-1B-glycoprotein	LETPDFQLFK	619.3268++	2	498.263	y8	light	x	0.014	16
Alpha-1B-glycoprotein	LETPDFQLFK	623.3339++ (heavy)	1	1003.53	y8	heavy		0.014	16
Alpha-1B-glycoprotein	LETPDFQLFK	623.3339++ (heavy)	1	902.486	y7	heavy		0.014	19
Alpha-1B-glycoprotein	LETPDFQLFK	623.3339++ (heavy)	2	502.271	y8	heavy	x	0.014	16
Alpha-1-antichymotrypsin	NLAVSQVVHK	365.5487+++	2	434.256	y8	light	x	0.006	10
Alpha-1-antichymotrypsin	NLAVSQVVHK	365.5487+++	2	398.737	y7	light		0.006	11
Alpha-1-antichymotrypsin	NLAVSQVVHK	368.2201+++ (heavy)	2	438.263	y8	heavy	x	0.006	10
Alpha-1-antichymotrypsin	NLAVSQVVHK	368.2201+++ (heavy)	2	402.745	y7	heavy		0.006	11
Vitamin K-dependent protein S	VYFAGFPR	478.7531++	1	694.367	y6	light	x	0.006	15
Vitamin K-dependent protein S	VYFAGFPR	478.7531++	1	547.299	y5	light		0.006	15
Vitamin K-dependent protein S	VYFAGFPR	478.7531++	1	476.262	y4	light		0.006	9
Vitamin K-dependent protein S	VYFAGFPR	483.7572++ (heavy)	1	704.375	y6	heavy	x	0.006	15
Vitamin K-dependent protein S	VYFAGFPR	483.7572++ (heavy)	1	557.307	y5	heavy		0.006	15
Vitamin K-dependent protein S	VYFAGFPR	483.7572++ (heavy)	1	486.27	y4	heavy		0.006	9
Vitamin K-dependent protein C	LGEYDLR	433.2243++	1	695.336	y5	light		0.006	13
Vitamin K-dependent protein C	LGEYDLR	433.2243++	1	566.293	y4	light	x	0.006	14
Vitamin K-dependent protein C	LGEYDLR	438.2285++ (heavy)	1	705.344	y5	heavy		0.006	13
Vitamin K-dependent protein C	LGEYDLR	438.2285++ (heavy)	1	576.302	y4	heavy	x	0.006	14
Vitamin D-binding protein	ELPEHTVK	318.1748+++	2	355.695	y6	light	x	0.005	7
Vitamin D-binding protein	ELPEHTVK	318.1748+++	3	237.466	y6	light	x	0.005	7
Vitamin D-binding protein	ELPEHTVK	320.8462+++ (heavy)	2	359.702	y6	heavy	x	0.005	7
Vitamin D-binding protein	ELPEHTVK	320.8462+++ (heavy)	3	240.137	y6	heavy	x	0.005	7
Vitamin D-binding protein	THLPEVFLSK	585.8295++	1	819.461	y7	light		0.006	21
Vitamin D-binding protein	THLPEVFLSK	585.8295++	1	239.114	b2	light	x	0.006	24
Vitamin D-binding protein	THLPEVFLSK	585.8295++	1	352.198	b3	light		0.006	21
Vitamin D-binding protein	THLPEVFLSK	589.8366++ (heavy)	1	827.475	y7	heavy		0.006	21
Vitamin D-binding protein	THLPEVFLSK	589.8366++ (heavy)	1	239.114	b2	heavy	x	0.006	24
Vitamin D-binding protein	THLPEVFLSK	589.8366++ (heavy)	1	352.198	b3	heavy		0.006	21
Vasorin	ESHVTLASPEETR	485.9073+++	1	631.305	y5	light		0.005	16
Vasorin	ESHVTLASPEETR	485.9073+++	2	316.156	y5	light	x	0.005	13
Vasorin	ESHVTLASPEETR	489.2434+++ (heavy)	1	641.313	y5	heavy		0.005	16
Vasorin	ESHVTLASPEETR	489.2434+++ (heavy)	2	321.16	y5	heavy	x	0.005	13
Thyroxine-binding globulin	AVLHIGEK	289.5080+++	2	398.24	y7	light		0.005	7
Thyroxine-binding globulin	AVLHIGEK	289.5080+++	2	348.706	y6	light	x	0.005	7
Thyroxine-binding globulin	AVLHIGEK	289.5080+++	2	292.164	y5	light		0.005	11
Thyroxine-binding globulin	AVLHIGEK	292.1794+++ (heavy)	2	402.247	y7	heavy		0.005	7
Thyroxine-binding globulin	AVLHIGEK	292.1794+++ (heavy)	2	352.713	y6	heavy	x	0.005	7
Thyroxine-binding globulin	AVLHIGEK	292.1794+++ (heavy)	2	296.171	y5	heavy		0.005	11
Sex hormone-binding globulin	IALGGLLFPASNLR	721.4299++	1	917.52	y8	light		0.05	26
Sex hormone-binding globulin	IALGGLLFPASNLR	721.4299++	1	804.436	y7	light		0.05	20
Sex hormone-binding globulin	IALGGLLFPASNLR	721.4299++	1	657.368	y6	light	x	0.05	26
Sex hormone-binding globulin	IALGGLLFPASNLR	726.4341++ (heavy)	1	927.529	y8	heavy		0.05	26
Sex hormone-binding globulin	IALGGLLFPASNLR	726.4341++ (heavy)	1	814.445	y7	heavy		0.05	20
Sex hormone-binding globulin	IALGGLLFPASNLR	726.4341++ (heavy)	1	667.376	y6	heavy	x	0.05	26
Serotransferrin	DGAGDVAFVK	489.7482++	1	735.404	y7	light		0.012	15
Serotransferrin	DGAGDVAFVK	489.7482++	1	563.355	y5	light		0.012	15
Serotransferrin	DGAGDVAFVK	489.7482++	1	244.093	b3	light	x	0.012	12
Serotransferrin	DGAGDVAFVK	493.7553++ (heavy)	1	743.418	y7	heavy		0.012	15
Serotransferrin	DGAGDVAFVK	493.7553++ (heavy)	1	571.369	y5	heavy		0.012	15
Serotransferrin	DGAGDVAFVK	493.7553++ (heavy)	1	244.093	b3	heavy	x	0.012	12
Serotransferrin	EGYYGYTGAFR	642.2882++	1	934.442	y8	light		0.007	20
Serotransferrin	EGYYGYTGAFR	642.2882++	1	771.378	y7	light	x	0.007	20
Serotransferrin	EGYYGYTGAFR	642.2882++	1	551.294	y5	light		0.007	20
Serotransferrin	EGYYGYTGAFR	647.2923++ (heavy)	1	944.45	y8	heavy		0.007	20
Serotransferrin	EGYYGYTGAFR	647.2923++ (heavy)	1	781.387	y7	heavy	x	0.007	20
Serotransferrin	EGYYGYTGAFR	647.2923++ (heavy)	1	561.302	y5	heavy		0.007	20
Retinol-binding protein 4	YWGVASFLQK	599.8164++	1	849.483	y8	light	x	0.014	17
Retinol-binding protein 4	YWGVASFLQK	599.8164++	1	693.393	y6	light		0.014	17
Retinol-binding protein 4	YWGVASFLQK	599.8164++	1	407.171	b3	light		0.014	19
Retinol-binding protein 4	YWGVASFLQK	603.8235++ (heavy)	1	857.497	y8	heavy	x	0.014	17
Retinol-binding protein 4	YWGVASFLQK	603.8235++ (heavy)	1	701.407	y6	heavy		0.014	17
Retinol-binding protein 4	YWGVASFLQK	603.8235++ (heavy)	1	407.171	b3	heavy		0.014	19
Prothrombin	ELLESYIDGR	597.8037++	1	710.347	y6	light	x	0.006	18
Prothrombin	ELLESYIDGR	597.8037++	1	623.315	y5	light		0.006	18
Prothrombin	ELLESYIDGR	597.8037++	1	460.251	y4	light		0.006	18
Prothrombin	ELLESYIDGR	602.8078++ (heavy)	1	720.355	y6	heavy	x	0.006	18
Prothrombin	ELLESYIDGR	602.8078++ (heavy)	1	633.323	y5	heavy		0.006	18
Prothrombin	ELLESYIDGR	602.8078++ (heavy)	1	470.26	y4	heavy		0.006	18
Prothrombin	TATSEYQTFFNPR	781.3677++	1	909.458	y7	light		0.006	28
Prothrombin	TATSEYQTFFNPR	781.3677++	1	272.172	y2	light	x	0.006	22
Prothrombin	TATSEYQTFFNPR	786.3718++ (heavy)	1	919.466	y7	heavy		0.006	28
Prothrombin	TATSEYQTFFNPR	786.3718++ (heavy)	1	282.18	y2	heavy	x	0.006	22
Protein AMBP	ETLLQDFR	511.2693++	1	678.357	y5	light		0.006	15
Protein AMBP	ETLLQDFR	511.2693++	1	565.273	y4	light	x	0.006	15
Protein AMBP	ETLLQDFR	511.2693++	1	437.214	y3	light		0.006	12
Protein AMBP	ETLLQDFR	516.2734++ (heavy)	1	688.365	y5	heavy		0.006	15
Protein AMBP	ETLLQDFR	516.2734++ (heavy)	1	575.281	y4	heavy	x	0.006	15
Protein AMBP	ETLLQDFR	516.2734++ (heavy)	1	447.223	y3	heavy		0.006	12
Neuropilin-2	ALQVVR	343.2214++	1	501.314	y4	light	x	0.008	10
Neuropilin-2	ALQVVR	343.2214++	1	373.256	y3	light		0.008	12
Neuropilin-2	ALQVVR	348.2255++ (heavy)	1	511.323	y4	heavy	x	0.008	10
Neuropilin-2	ALQVVR	348.2255++ (heavy)	1	383.264	y3	heavy		0.008	12
Lumican	FNALQYLR	512.7824++	1	763.446	y6	light		0.029	16
Lumican	FNALQYLR	512.7824++	1	262.119	b2	light	x	0.029	16
Lumican	FNALQYLR	517.7865++ (heavy)	1	773.454	y6	heavy		0.029	16
Lumican	FNALQYLR	517.7865++ (heavy)	1	262.119	b2	heavy	x	0.029	16
Inter-alpha-trypsin inhibitor heavy chain H2	FYNQVSTPLLR	669.3642++	1	785.488	y7	light		0.006	24
Inter-alpha-trypsin inhibitor heavy chain H2	FYNQVSTPLLR	669.3642++	1	686.42	y6	light	x	0.006	21
Inter-alpha-trypsin inhibitor heavy chain H2	FYNQVSTPLLR	669.3642++	1	498.34	y4	light		0.006	21
Inter-alpha-trypsin inhibitor heavy chain H2	FYNQVSTPLLR	674.3684++ (heavy)	1	795.496	y7	heavy		0.006	24
Inter-alpha-trypsin inhibitor heavy chain H2	FYNQVSTPLLR	674.3684++ (heavy)	1	696.428	y6	heavy	x	0.006	21
Inter-alpha-trypsin inhibitor heavy chain H2	FYNQVSTPLLR	674.3684++ (heavy)	1	508.348	y4	heavy		0.006	21
Inter-alpha-trypsin inhibitor heavy chain H2	SLAPTAAAK	415.2425++	1	629.362	y7	light	x	0.005	11
Inter-alpha-trypsin inhibitor heavy chain H2	SLAPTAAAK	415.2425++	1	558.325	y6	light		0.005	11
Inter-alpha-trypsin inhibitor heavy chain H2	SLAPTAAAK	415.2425++	1	272.16	b3	light		0.005	11
Inter-alpha-trypsin inhibitor heavy chain H2	SLAPTAAAK	419.2496++ (heavy)	1	637.376	y7	heavy	x	0.005	11
Inter-alpha-trypsin inhibitor heavy chain H2	SLAPTAAAK	419.2496++ (heavy)	1	566.339	y6	heavy		0.005	11
Inter-alpha-trypsin inhibitor heavy chain H2	SLAPTAAAK	419.2496++ (heavy)	1	272.16	b3	heavy		0.005	11
Inter-alpha-trypsin inhibitor heavy chain H1	GSLVQASEANLQAAQDFVR	668.6763+++	1	806.416	y7	light	x	0.014	19
Inter-alpha-trypsin inhibitor heavy chain H1	GSLVQASEANLQAAQDFVR	668.6763+++	1	735.378	y6	light		0.014	19
Inter-alpha-trypsin inhibitor heavy chain H1	GSLVQASEANLQAAQDFVR	672.0124+++ (heavy)	1	816.424	y7	heavy	x	0.014	19
Inter-alpha-trypsin inhibitor heavy chain H1	GSLVQASEANLQAAQDFVR	672.0124+++ (heavy)	1	745.387	y6	heavy		0.014	19
Insulin-like growth factor-binding protein complex acid labile subunit	LAELPADALGPLQR	732.4145++	1	1037.57	y10	light	x	0.014	24
Insulin-like growth factor-binding protein complex acid labile subunit	LAELPADALGPLQR	732.4145++	2	519.291	y10	light	x	0.014	22
Insulin-like growth factor-binding protein complex acid labile subunit	LAELPADALGPLQR	737.4186++ (heavy)	1	1047.58	y10	heavy	x	0.014	24
Insulin-like growth factor-binding protein complex acid labile subunit	LAELPADALGPLQR	737.4186++ (heavy)	2	524.295	y10	heavy	x	0.014	22
Insulin-like growth factor-binding protein 3	FLNVLSPR	473.2795++	1	685.399	y6	light	x	0.006	14
Insulin-like growth factor-binding protein 3	FLNVLSPR	473.2795++	1	472.288	y4	light		0.006	14
Insulin-like growth factor-binding protein 3	FLNVLSPR	473.2795++	1	359.204	y3	light		0.006	16
Insulin-like growth factor-binding protein 3	FLNVLSPR	478.2836++ (heavy)	1	695.407	y6	heavy	x	0.006	14
Insulin-like growth factor-binding protein 3	FLNVLSPR	478.2836++ (heavy)	1	482.296	y4	heavy		0.006	14
Insulin-like growth factor-binding protein 3	FLNVLSPR	478.2836++ (heavy)	1	369.212	y3	heavy		0.006	16
Heparin cofactor 2	SVNDLYIQK	540.2902++	1	893.473	y7	light		0.012	16
Heparin cofactor 2	SVNDLYIQK	540.2902++	1	551.319	y4	light		0.012	19
Heparin cofactor 2	SVNDLYIQK	540.2902++	1	187.108	b2	light	x	0.012	16
Heparin cofactor 2	SVNDLYIQK	544.2973++ (heavy)	1	901.487	y7	heavy		0.012	16
Heparin cofactor 2	SVNDLYIQK	544.2973++ (heavy)	1	559.333	y4	heavy		0.012	19
Heparin cofactor 2	SVNDLYIQK	544.2973++ (heavy)	1	187.108	b2	heavy	x	0.012	16
Heparin cofactor 2	TLEAQLTPR	514.7904++	1	814.442	y7	light	x	0.012	15
Heparin cofactor 2	TLEAQLTPR	514.7904++	1	685.399	y6	light		0.012	18
Heparin cofactor 2	TLEAQLTPR	514.7904++	1	486.303	y4	light		0.012	15
Heparin cofactor 2	TLEAQLTPR	519.7945++ (heavy)	1	824.45	y7	heavy	x	0.012	15
Heparin cofactor 2	TLEAQLTPR	519.7945++ (heavy)	1	695.407	y6	heavy		0.012	18
Heparin cofactor 2	TLEAQLTPR	519.7945++ (heavy)	1	496.312	y4	heavy		0.012	15
Hemopexin	NFPSPVDAAFR	610.8066++	1	959.495	y9	light		0.006	19
Hemopexin	NFPSPVDAAFR	610.8066++	1	775.41	y7	light		0.006	22
Hemopexin	NFPSPVDAAFR	610.8066++	2	480.251	y9	light	x	0.006	19
Hemopexin	NFPSPVDAAFR	615.8107++ (heavy)	1	969.503	y9	heavy		0.006	19
Hemopexin	NFPSPVDAAFR	615.8107++ (heavy)	1	785.418	y7	heavy		0.006	22
Hemopexin	NFPSPVDAAFR	615.8107++ (heavy)	2	485.255	y9	heavy	x	0.006	19
Hemoglobin subunit alpha	TYFPHFDLSHGSAQVK	611.9688+++	2	711.86	y13	light	x	0.006	18
Hemoglobin subunit alpha	TYFPHFDLSHGSAQVK	611.9688+++	3	523.932	y14	light		0.006	18
Hemoglobin subunit alpha	TYFPHFDLSHGSAQVK	611.9688+++	3	474.909	y13	light		0.006	21
Hemoglobin subunit alpha	TYFPHFDLSHGSAQVK	614.6402+++ (heavy)	2	715.867	y13	heavy	x	0.006	18
Hemoglobin subunit alpha	TYFPHFDLSHGSAQVK	614.6402+++ (heavy)	3	526.603	y14	heavy		0.006	18
Hemoglobin subunit alpha	TYFPHFDLSHGSAQVK	614.6402+++ (heavy)	3	477.58	y13	heavy		0.006	21
Hemoglobin subunit alpha	VGAHAGEYGAEALER	510.5829+++	1	617.325	y5	light		0.006	14
Hemoglobin subunit alpha	VGAHAGEYGAEALER	510.5829+++	1	488.283	y4	light	x	0.006	14
Hemoglobin subunit alpha	VGAHAGEYGAEALER	510.5829+++	1	417.246	y3	light		0.006	14
Hemoglobin subunit alpha	VGAHAGEYGAEALER	513.9190+++ (heavy)	1	627.334	y5	heavy		0.006	14
Hemoglobin subunit alpha	VGAHAGEYGAEALER	513.9190+++ (heavy)	1	498.291	y4	heavy	x	0.006	14
Hemoglobin subunit alpha	VGAHAGEYGAEALER	513.9190+++ (heavy)	1	427.254	y3	heavy		0.006	14
Haptoglobin	HYEGSTVPEK	382.8524+++	1	373.208	y3	light	x	0.007	9
Haptoglobin	HYEGSTVPEK	382.8524+++	1	301.13	b2	light		0.007	18
Haptoglobin	HYEGSTVPEK	385.5238+++ (heavy)	1	381.222	y3	heavy	x	0.007	9
Haptoglobin	HYEGSTVPEK	385.5238+++ (heavy)	1	301.13	b2	heavy		0.007	18
Gelsolin	TASDFITK	441.7320++	1	781.409	y7	light		0.006	15
Gelsolin	TASDFITK	441.7320++	1	710.372	y6	light	x	0.006	12
Gelsolin	TASDFITK	441.7320++	1	248.16	y2	light		0.006	18
Gelsolin	TASDFITK	445.7391++ (heavy)	1	789.423	y7	heavy		0.006	15
Gelsolin	TASDFITK	445.7391++ (heavy)	1	718.386	y6	heavy	x	0.006	12
Gelsolin	TASDFITK	445.7391++ (heavy)	1	256.175	y2	heavy		0.006	18
Fibulin-1	TGYYFDGISR	589.7775++	1	857.415	y7	light		0.007	18
Fibulin-1	TGYYFDGISR	589.7775++	1	694.352	y6	light		0.007	18
Fibulin-1	TGYYFDGISR	589.7775++	1	322.14	b3	light	x	0.007	18
Fibulin-1	TGYYFDGISR	594.7816++ (heavy)	1	867.423	y7	heavy		0.007	18
Fibulin-1	TGYYFDGISR	594.7816++ (heavy)	1	704.36	y6	heavy		0.007	18
Fibulin-1	TGYYFDGISR	594.7816++ (heavy)	1	322.14	b3	heavy	x	0.007	18
Fibronectin	HTSVQTTSSGSGPFTDVR	621.9659+++	1	734.383	y6	light		0.006	15
Fibronectin	HTSVQTTSSGSGPFTDVR	621.9659+++	2	537.247	b11	light	x	0.006	12
Fibronectin	HTSVQTTSSGSGPFTDVR	621.9659+++	2	565.757	b12	light		0.006	12
Fibronectin	HTSVQTTSSGSGPFTDVR	625.3020+++ (heavy)	1	744.391	y6	heavy		0.006	15
Fibronectin	HTSVQTTSSGSGPFTDVR	625.3020+++ (heavy)	2	537.247	b11	heavy	x	0.006	12
Fibronectin	HTSVQTTSSGSGPFTDVR	625.3020+++ (heavy)	2	565.757	b12	heavy		0.006	12
Fibrinogen alpha chain	ESSSHHPGIAEFPSR	546.5937+++	1	506.272	y4	light		0.006	21
Fibrinogen alpha chain	ESSSHHPGIAEFPSR	546.5937+++	2	711.35	y13	light		0.006	18
Fibrinogen alpha chain	ESSSHHPGIAEFPSR	546.5937+++	2	487.259	y9	light	x	0.006	15
Fibrinogen alpha chain	ESSSHHPGIAEFPSR	549.9298+++ (heavy)	1	516.28	y4	heavy		0.006	21
Fibrinogen alpha chain	ESSSHHPGIAEFPSR	549.9298+++ (heavy)	2	716.354	y13	heavy		0.006	18
Fibrinogen alpha chain	ESSSHHPGIAEFPSR	549.9298+++ (heavy)	2	492.263	y9	heavy	x	0.006	15
Fibrinogen alpha chain	GSESGIFTNTK	570.7802++	1	780.425	y7	light		0.006	17
Fibrinogen alpha chain	GSESGIFTNTK	570.7802++	1	610.32	y5	light	x	0.006	17
Fibrinogen alpha chain	GSESGIFTNTK	570.7802++	1	463.251	y4	light		0.006	20
Fibrinogen alpha chain	GSESGIFTNTK	574.7873++ (heavy)	1	788.439	y7	heavy		0.006	17
Fibrinogen alpha chain	GSESGIFTNTK	574.7873++ (heavy)	1	618.334	y5	heavy	x	0.006	17
Fibrinogen alpha chain	GSESGIFTNTK	574.7873++ (heavy)	1	471.265	y4	heavy		0.006	20
Corticosteroid-binding globulin	ITQDAQLK	458.7585++	1	803.426	y7	light		0.005	16
Corticosteroid-binding globulin	ITQDAQLK	458.7585++	1	702.378	y6	light		0.005	12
Corticosteroid-binding globulin	ITQDAQLK	458.7585++	1	215.139	b2	light	x	0.005	16
Corticosteroid-binding globulin	ITQDAQLK	462.7656++ (heavy)	1	811.44	y7	heavy		0.005	16
Corticosteroid-binding globulin	ITQDAQLK	462.7656++ (heavy)	1	710.392	y6	heavy		0.005	12
Corticosteroid-binding globulin	ITQDAQLK	462.7656++ (heavy)	1	215.139	b2	heavy	x	0.005	16
Complement factor B	EELLPAQDIK	578.3164++	1	671.372	y6	light	x	0.007	16
Complement factor B	EELLPAQDIK	578.3164++	1	372.177	b3	light		0.007	16
Complement factor B	EELLPAQDIK	582.3235++ (heavy)	1	679.386	y6	heavy	x	0.007	16
Complement factor B	EELLPAQDIK	582.3235++ (heavy)	1	372.177	b3	heavy		0.007	16
Complement component C9	LSPIYNLVPVK	621.8765++	1	832.493	y7	light		0.014	22
Complement component C9	LSPIYNLVPVK	621.8765++	1	343.234	y3	light		0.014	28
Complement component C9	LSPIYNLVPVK	621.8765++	2	521.818	y9	light	x	0.014	16
Complement component C9	LSPIYNLVPVK	625.8836++ (heavy)	1	840.507	y7	heavy		0.014	22
Complement component C9	LSPIYNLVPVK	625.8836++ (heavy)	1	351.248	y3	heavy		0.014	28
Complement component C9	LSPIYNLVPVK	625.8836++ (heavy)	2	525.826	y9	heavy	x	0.014	16
Complement component C9	VVEESELAR	516.2720++	1	833.4	y7	light	x	0.005	15
Complement component C9	VVEESELAR	516.2720++	1	704.357	y6	light		0.005	18
Complement component C9	VVEESELAR	516.2720++	1	575.315	y5	light		0.005	18
Complement component C9	VVEESELAR	521.2762++ (heavy)	1	843.408	y7	heavy	x	0.005	15
Complement component C9	VVEESELAR	521.2762++ (heavy)	1	714.366	y6	heavy		0.005	18
Complement component C9	VVEESELAR	521.2762++ (heavy)	1	585.323	y5	heavy		0.005	18
Complement component C8 beta chain	SDLEVAHYK	354.5136+++	2	487.751	y8	light		0.005	9
Complement component C8 beta chain	SDLEVAHYK	354.5136+++	2	430.237	y7	light	x	0.005	9
Complement component C8 beta chain	SDLEVAHYK	354.5136+++	1	203.066	b2	light		0.005	9
Complement component C8 beta chain	SDLEVAHYK	357.1850+++ (heavy)	2	491.758	y8	heavy		0.005	9
Complement component C8 beta chain	SDLEVAHYK	357.1850+++ (heavy)	2	434.244	y7	heavy	x	0.005	9
Complement component C8 beta chain	SDLEVAHYK	357.1850+++ (heavy)	1	203.066	b2	heavy		0.005	9
Complement component C8 alpha chain	HTSLGPLEAK	351.5293+++	1	460.277	y4	light		0.006	11
Complement component C8 alpha chain	HTSLGPLEAK	351.5293+++	2	279.168	y5	light	x	0.006	9
Complement component C8 alpha chain	HTSLGPLEAK	351.5293+++	1	496.251	b5	light		0.006	9
Complement component C8 alpha chain	HTSLGPLEAK	354.2007+++ (heavy)	1	468.291	y4	heavy		0.006	11
Complement component C8 alpha chain	HTSLGPLEAK	354.2007+++ (heavy)	2	283.175	y5	heavy	x	0.006	9
Complement component C8 alpha chain	HTSLGPLEAK	354.2007+++ (heavy)	1	496.251	b5	heavy		0.006	9
Complement C5	VFQFLEK	455.7553++	1	811.435	y6	light		0.006	14
Complement C5	VFQFLEK	455.7553++	1	664.366	y5	light		0.006	12
Complement C5	VFQFLEK	455.7553++	1	247.144	b2	light	x	0.006	12
Complement C5	VFQFLEK	459.7624++ (heavy)	1	819.449	y6	heavy		0.006	14
Complement C5	VFQFLEK	459.7624++ (heavy)	1	672.381	y5	heavy		0.006	12
Complement C5	VFQFLEK	459.7624++ (heavy)	1	247.144	b2	heavy	x	0.006	12
Complement C4-B	GSFEFPVGDAVSK	670.3301++	1	919.488	y9	light		0.006	21
Complement C4-B	GSFEFPVGDAVSK	670.3301++	1	772.42	y8	light	x	0.006	21
Complement C4-B	GSFEFPVGDAVSK	670.3301++	1	568.24	b5	light		0.006	15
Complement C4-B	GSFEFPVGDAVSK	674.3372++ (heavy)	1	927.503	y9	heavy		0.006	21
Complement C4-B	GSFEFPVGDAVSK	674.3372++ (heavy)	1	780.434	y8	heavy	x	0.006	21
Complement C4-B	GSFEFPVGDAVSK	674.3372++ (heavy)	1	568.24	b5	heavy		0.006	15
Complement C4-B	VGDTLNLNLR	557.8144++	1	742.457	y6	light		0.006	17
Complement C4-B	VGDTLNLNLR	557.8144++	1	629.373	y5	light	x	0.006	20
Complement C4-B	VGDTLNLNLR	557.8144++	1	515.33	y4	light		0.006	17
Complement C4-B	VGDTLNLNLR	562.8185++ (heavy)	1	752.465	y6	heavy		0.006	17
Complement C4-B	VGDTLNLNLR	562.8185++ (heavy)	1	639.381	y5	heavy	x	0.006	20
Complement C4-B	VGDTLNLNLR	562.8185++ (heavy)	1	525.338	y4	heavy		0.006	17
Complement C3	SGIPIVTSPYQIHFTK	596.6612+++	2	765.919	y13	light	x	0.014	11
Complement C3	SGIPIVTSPYQIHFTK	596.6612+++	3	510.949	y13	light	x	0.014	14
Complement C3	SGIPIVTSPYQIHFTK	599.3326+++ (heavy)	2	769.926	y13	heavy	x	0.014	11
Complement C3	SGIPIVTSPYQIHFTK	599.3326+++ (heavy)	3	513.62	y13	heavy	x	0.014	14
Complement C3	TGLQEVEVK	501.7769++	1	731.393	y6	light	x	0.006	17
Complement C3	TGLQEVEVK	501.7769++	1	603.335	y5	light		0.006	17
Complement C3	TGLQEVEVK	505.7840++ (heavy)	1	739.408	y6	heavy	x	0.006	17
Complement C3	TGLQEVEVK	505.7840++ (heavy)	1	611.349	y5	heavy		0.006	17
Complement C2	HAFILQDTK	358.1977+++	1	491.246	y4	light		0.008	9
Complement C2	HAFILQDTK	358.1977+++	1	356.172	b3	light		0.008	15
Complement C2	HAFILQDTK	358.1977+++	1	469.256	b4	light	x	0.008	9
Complement C2	HAFILQDTK	360.8691+++ (heavy)	1	499.26	y4	heavy		0.008	9
Complement C2	HAFILQDTK	360.8691+++ (heavy)	1	356.172	b3	heavy		0.008	15
Complement C2	HAFILQDTK	360.8691+++ (heavy)	1	469.256	b4	heavy	x	0.008	9
Complement C1s subcomponent	TNFDNDIALVR	639.3279++	1	800.462	y7	light		0.006	25
Complement C1s subcomponent	TNFDNDIALVR	639.3279++	1	571.393	y5	light		0.006	27
Complement C1s subcomponent	TNFDNDIALVR	639.3279++	1	458.309	y4	light	x	0.006	23
Complement C1s subcomponent	TNFDNDIALVR	644.3320++ (heavy)	1	810.471	y7	heavy		0.006	25
Complement C1s subcomponent	TNFDNDIALVR	644.3320++ (heavy)	1	581.401	y5	heavy		0.006	27
Complement C1s subcomponent	TNFDNDIALVR	644.3320++ (heavy)	1	468.317	y4	heavy	x	0.006	23
Complement C1q subcomponent subunit C	FQSVFTVTR	542.7929++	1	809.452	y7	light	x	0.006	19
Complement C1q subcomponent subunit C	FQSVFTVTR	542.7929++	1	476.283	y4	light		0.006	19
Complement C1q subcomponent subunit C	FQSVFTVTR	547.7971++ (heavy)	1	819.46	y7	heavy	x	0.006	19
Complement C1q subcomponent subunit C	FQSVFTVTR	547.7971++ (heavy)	1	486.291	y4	heavy		0.006	19
Complement C1q subcomponent subunit B	IAFSATR	383.2163++	1	652.341	y6	light		0.006	13
Complement C1q subcomponent subunit B	IAFSATR	383.2163++	1	581.304	y5	light	x	0.006	13
Complement C1q subcomponent subunit B	IAFSATR	383.2163++	1	434.236	y4	light		0.006	15
Complement C1q subcomponent subunit B	IAFSATR	388.2205++ (heavy)	1	662.35	y6	heavy		0.006	13
Complement C1q subcomponent subunit B	IAFSATR	388.2205++ (heavy)	1	591.312	y5	heavy	x	0.006	13
Complement C1q subcomponent subunit B	IAFSATR	388.2205++ (heavy)	1	444.244	y4	heavy		0.006	15
Complement C1q subcomponent subunit A	PAFSAIR	381.2189++	1	664.378	y6	light		0.008	17
Complement C1q subcomponent subunit A	PAFSAIR	381.2189++	1	593.341	y5	light	x	0.008	15
Complement C1q subcomponent subunit A	PAFSAIR	386.2230++ (heavy)	1	674.386	y6	heavy		0.008	17
Complement C1q subcomponent subunit A	PAFSAIR	386.2230++ (heavy)	1	603.349	y5	heavy	x	0.008	15
Coagulation factor XII	VVGGLVALR	442.2898++	1	685.436	y7	light	x	0.006	15
Coagulation factor XII	VVGGLVALR	442.2898++	1	458.309	y4	light		0.006	12
Coagulation factor XII	VVGGLVALR	442.2898++	1	359.24	y3	light		0.006	12
Coagulation factor XII	VVGGLVALR	447.2940++ (heavy)	1	695.444	y7	heavy	x	0.006	15
Coagulation factor XII	VVGGLVALR	447.2940++ (heavy)	1	468.317	y4	heavy		0.006	12
Coagulation factor XII	VVGGLVALR	447.2940++ (heavy)	1	369.248	y3	heavy		0.006	12
Coagulation factor X	TGIVSGFGR	447.2456++	1	622.331	y6	light		0.011	15
Coagulation factor X	TGIVSGFGR	447.2456++	1	523.262	y5	light	x	0.011	15
Coagulation factor X	TGIVSGFGR	447.2456++	1	272.16	b3	light		0.011	19
Coagulation factor X	TGIVSGFGR	452.2497++ (heavy)	1	632.339	y6	heavy		0.011	15
Coagulation factor X	TGIVSGFGR	452.2497++ (heavy)	1	533.271	y5	heavy	x	0.011	15
Coagulation factor X	TGIVSGFGR	452.2497++ (heavy)	1	272.16	b3	heavy		0.011	19
Clusterin	ELDESLQVAER	644.8226++	1	1046.51	y9	light		0.011	23
Clusterin	ELDESLQVAER	644.8226++	1	602.326	y5	light		0.011	20
Clusterin	ELDESLQVAER	644.8226++	1	375.199	y3	light	x	0.011	20
Clusterin	ELDESLQVAER	649.8267++ (heavy)	1	1056.52	y9	heavy		0.011	23
Clusterin	ELDESLQVAER	649.8267++ (heavy)	1	612.334	y5	heavy		0.011	20
Clusterin	ELDESLQVAER	649.8267++ (heavy)	1	385.207	y3	heavy	x	0.011	20
CD5 antigen-like	LVGGLHR	251.1573+++	1	539.305	y5	light	x	0.005	10
CD5 antigen-like	LVGGLHR	251.1573+++	1	482.283	y4	light		0.005	8
CD5 antigen-like	LVGGLHR	254.4934+++ (heavy)	1	549.313	y5	heavy	x	0.005	10
CD5 antigen-like	LVGGLHR	254.4934+++ (heavy)	1	492.292	y4	heavy		0.005	8
C4b-binding protein alpha chain	EDVYVVGTVLR	625.3430++	1	743.477	y7	light		0.006	19
C4b-binding protein alpha chain	EDVYVVGTVLR	625.3430++	1	644.409	y6	light	x	0.006	22
C4b-binding protein alpha chain	EDVYVVGTVLR	625.3430++	1	545.341	y5	light		0.006	19
C4b-binding protein alpha chain	EDVYVVGTVLR	630.3471++ (heavy)	1	753.486	y7	heavy		0.006	19
C4b-binding protein alpha chain	EDVYVVGTVLR	630.3471++ (heavy)	1	654.417	y6	heavy	x	0.006	22
C4b-binding protein alpha chain	EDVYVVGTVLR	630.3471++ (heavy)	1	555.349	y5	heavy		0.006	19
Beta-2-microglobulin	VNHVTLSQPK	374.8804+++	1	572.34	y5	light		0.006	9
Beta-2-microglobulin	VNHVTLSQPK	374.8804+++	1	459.256	y4	light		0.006	15
Beta-2-microglobulin	VNHVTLSQPK	374.8804+++	2	512.283	y9	light	x	0.006	9
Beta-2-microglobulin	VNHVTLSQPK	377.5518+++ (heavy)	1	580.354	y5	heavy		0.006	9
Beta-2-microglobulin	VNHVTLSQPK	377.5518+++ (heavy)	1	467.27	y4	heavy		0.006	15
Beta-2-microglobulin	VNHVTLSQPK	377.5518+++ (heavy)	2	516.29	y9	heavy	x	0.006	9
Beta-2-glycoprotein 1	ATVVYQGER	511.7669++	1	850.442	y7	light		0.005	16
Beta-2-glycoprotein 1	ATVVYQGER	511.7669++	1	751.373	y6	light	x	0.005	14
Beta-2-glycoprotein 1	ATVVYQGER	511.7669++	2	425.725	y7	light		0.005	12
Beta-2-glycoprotein 1	ATVVYQGER	516.7710++ (heavy)	1	860.45	y7	heavy		0.005	16
Beta-2-glycoprotein 1	ATVVYQGER	516.7710++ (heavy)	1	761.382	y6	heavy	x	0.005	14
Beta-2-glycoprotein 1	ATVVYQGER	516.7710++ (heavy)	2	430.729	y7	heavy		0.005	12
Apolipoprotein(a)	GTYSTTVTGR	521.7618++	1	721.384	y7	light	x	0.005	16
Apolipoprotein(a)	GTYSTTVTGR	521.7618++	1	634.352	y6	light		0.005	20
Apolipoprotein(a)	GTYSTTVTGR	521.7618++	1	533.304	y5	light		0.005	12
Apolipoprotein(a)	GTYSTTVTGR	526.7660++ (heavy)	1	731.392	y7	heavy	x	0.005	16
Apolipoprotein(a)	GTYSTTVTGR	526.7660++ (heavy)	1	644.36	y6	heavy		0.005	20
Apolipoprotein(a)	GTYSTTVTGR	526.7660++ (heavy)	1	543.312	y5	heavy		0.005	12
Apolipoprotein M	AFLLTPR	409.2502++	1	599.388	y5	light	x	0.006	12
Apolipoprotein M	AFLLTPR	409.2502++	1	486.303	y4	light		0.006	14
Apolipoprotein M	AFLLTPR	409.2502++	1	373.219	y3	light		0.006	10
Apolipoprotein M	AFLLTPR	414.2543++ (heavy)	1	609.396	y5	heavy	x	0.006	12
Apolipoprotein M	AFLLTPR	414.2543++ (heavy)	1	496.312	y4	heavy		0.006	14
Apolipoprotein M	AFLLTPR	414.2543++ (heavy)	1	383.228	y3	heavy		0.006	10
Apolipoprotein E	AATVGSLAGQPLQER	749.4046++	1	898.474	y8	light		0.011	24
Apolipoprotein E	AATVGSLAGQPLQER	749.4046++	1	827.437	y7	light		0.011	18
Apolipoprotein E	AATVGSLAGQPLQER	749.4046++	1	642.357	y5	light	x	0.011	27
Apolipoprotein E	AATVGSLAGQPLQER	754.4088++ (heavy)	1	908.482	y8	heavy		0.011	18
Apolipoprotein E	AATVGSLAGQPLQER	754.4088++ (heavy)	1	837.445	y7	heavy		0.011	24
Apolipoprotein E	AATVGSLAGQPLQER	754.4088++ (heavy)	1	652.365	y5	heavy	x	0.011	27
Apolipoprotein E	LGPLVEQGR	484.7798++	1	588.31	y5	light		0.006	17
Apolipoprotein E	LGPLVEQGR	484.7798++	1	489.242	y4	light		0.006	17
Apolipoprotein E	LGPLVEQGR	484.7798++	2	399.727	y7	light	x	0.006	14
Apolipoprotein E	LGPLVEQGR	489.7840++ (heavy)	1	598.318	y5	heavy		0.006	17
Apolipoprotein E	LGPLVEQGR	489.7840++ (heavy)	1	499.25	y4	heavy		0.006	17
Apolipoprotein E	LGPLVEQGR	489.7840++ (heavy)	2	404.731	y7	heavy	x	0.006	14
Apolipoprotein D	VLNQELR	436.2534++	1	772.431	y6	light		0.005	15
Apolipoprotein D	VLNQELR	436.2534++	1	659.347	y5	light	x	0.005	13
Apolipoprotein D	VLNQELR	436.2534++	1	545.304	y4	light		0.005	15
Apolipoprotein D	VLNQELR	441.2576++ (heavy)	1	782.439	y6	heavy		0.005	15
Apolipoprotein D	VLNQELR	441.2576++ (heavy)	1	669.355	y5	heavy	x	0.005	13
Apolipoprotein D	VLNQELR	441.2576++ (heavy)	1	555.312	y4	heavy		0.005	15
Apolipoprotein B-100	TGISPLALIK	506.8237++	1	741.487	y7	light	x	0.014	16
Apolipoprotein B-100	TGISPLALIK	506.8237++	1	654.455	y6	light		0.014	16
Apolipoprotein B-100	TGISPLALIK	506.8237++	1	272.16	b3	light		0.014	12
Apolipoprotein B-100	TGISPLALIK	510.8308++ (heavy)	1	749.501	y7	heavy	x	0.014	16
Apolipoprotein B-100	TGISPLALIK	510.8308++ (heavy)	1	662.469	y6	heavy		0.014	16
Apolipoprotein B-100	TGISPLALIK	510.8308++ (heavy)	1	272.16	b3	heavy		0.014	12
Apolipoprotein A-IV	LLPHANEVSQK	412.5629+++	2	505.257	y9	light	x	0.005	10
Apolipoprotein A-IV	LLPHANEVSQK	412.5629+++	2	456.73	y8	light		0.005	14
Apolipoprotein A-IV	LLPHANEVSQK	412.5629+++	1	227.175	b2	light		0.005	10
Apolipoprotein A-IV	LLPHANEVSQK	415.2343+++ (heavy)	2	509.264	y9	heavy	x	0.005	10
Apolipoprotein A-IV	LLPHANEVSQK	415.2343+++ (heavy)	2	460.737	y8	heavy		0.005	14
Apolipoprotein A-IV	LLPHANEVSQK	415.2343+++ (heavy)	1	227.175	b2	heavy		0.005	10
Apolipoprotein A-I	ATEHLSTLSEK	405.8787+++	2	572.796	y10	light	x	0.005	11
Apolipoprotein A-I	ATEHLSTLSEK	405.8787+++	2	522.272	y9	light		0.005	11
Apolipoprotein A-I	ATEHLSTLSEK	405.8787+++	2	457.751	y8	light		0.005	13
Apolipoprotein A-I	ATEHLSTLSEK	408.5501+++ (heavy)	2	576.803	y10	heavy	x	0.005	11
Apolipoprotein A-I	ATEHLSTLSEK	408.5501+++ (heavy)	2	526.279	y9	heavy		0.005	11
Apolipoprotein A-I	ATEHLSTLSEK	408.5501+++ (heavy)	2	461.758	y8	heavy		0.005	13
Antithrombin-III	DDLYVSDAFHK	437.2068+++	2	540.28	y9	light	x	0.011	10
Antithrombin-III	DDLYVSDAFHK	437.2068+++	2	483.738	y8	light		0.011	10
Antithrombin-III	DDLYVSDAFHK	437.2068+++	1	231.061	b2	light		0.011	10
Antithrombin-III	DDLYVSDAFHK	439.8782+++ (heavy)	2	544.287	y9	heavy	x	0.011	10
Antithrombin-III	DDLYVSDAFHK	439.8782+++ (heavy)	2	487.745	y8	heavy		0.011	10
Antithrombin-III	DDLYVSDAFHK	439.8782+++ (heavy)	1	231.061	b2	heavy		0.011	10
Alpha-2-macroglobulin	AIGYLNTGYQR	628.3251++	1	851.437	y7	light		0.011	20
Alpha-2-macroglobulin	AIGYLNTGYQR	628.3251++	1	738.353	y6	light	x	0.011	20
Alpha-2-macroglobulin	AIGYLNTGYQR	628.3251++	2	536.265	y9	light		0.011	18
Alpha-2-macroglobulin	AIGYLNTGYQR	633.3293++ (heavy)	1	861.445	y7	heavy		0.011	20
Alpha-2-macroglobulin	AIGYLNTGYQR	633.3293++ (heavy)	1	748.361	y6	heavy	x	0.011	20
Alpha-2-macroglobulin	AIGYLNTGYQR	633.3293++ (heavy)	2	541.269	y9	heavy		0.011	18
Alpha-2-HS-glycoprotein	FSVVYAK	407.2289++	1	666.382	y6	light		0.012	12
Alpha-2-HS-glycoprotein	FSVVYAK	407.2289++	1	579.35	y5	light		0.012	12
Alpha-2-HS-glycoprotein	FSVVYAK	407.2289++	1	235.108	b2	light	x	0.012	10
Alpha-2-HS-glycoprotein	FSVVYAK	411.2360++ (heavy)	1	674.396	y6	heavy		0.012	12
Alpha-2-HS-glycoprotein	FSVVYAK	411.2360++ (heavy)	1	587.364	y5	heavy		0.012	12
Alpha-2-HS-glycoprotein	FSVVYAK	411.2360++ (heavy)	1	235.108	b2	heavy	x	0.012	12
Alpha-2-antiplasmin	LGNQEPGGQTALK	656.8464++	1	771.436	y8	light	x	0.005	23
Alpha-2-antiplasmin	LGNQEPGGQTALK	656.8464++	1	285.156	b3	light		0.005	27
Alpha-2-antiplasmin	LGNQEPGGQTALK	656.8464++	1	542.257	b5	light		0.005	21
Alpha-2-antiplasmin	LGNQEPGGQTALK	660.8535++ (heavy)	1	779.45	y8	heavy	x	0.005	23
Alpha-2-antiplasmin	LGNQEPGGQTALK	660.8535++ (heavy)	1	285.156	b3	heavy		0.005	27
Alpha-2-antiplasmin	LGNQEPGGQTALK	660.8535++ (heavy)	1	542.257	b5	heavy		0.005	21
Afamin	DADPDTFFAK	563.7562++	1	825.414	y7	light		0.007	16
Afamin	DADPDTFFAK	563.7562++	1	302.098	b3	light	x	0.007	12
Afamin	DADPDTFFAK	567.7633++ (heavy)	1	833.428	y7	heavy		0.007	16
Afamin	DADPDTFFAK	567.7633++ (heavy)	1	302.098	b3	heavy	x	0.007	12
