# Supplementary material for: Multiplexed MRM-Based Proteomics Identified Multiple Biomarkers of Disease Severity in Human Heart Failure
Source: Int J Mol Sci. 2021 Jan 15;22(2):838. doi: 10.3390/ijms22020838 (PMC7830442; doi:10.3390/ijms22020838)
Supplement: Supplementary file 1 [file ijms-22-00838-s001.zip › Supplementary tables/Table S3.xlsx]

## Sheet: Foglio1
Table S3. Clinical characteristics of each subject.
Subject	Gender	Age	BMI	LVEF (%)	eziology *	DLCO %	VO2/Kg (ml/min/Kg)	BNP (pg/mL)	Uric acid (mg/dL)	Total cholesterol (mg/dL)	NYHA class
CTRL1	F	49	24.8016						4.2	243
CTRL2	F	46	20.83						4.2	225
CTRL3	F	51	23.5294						4.5	186
CTRL4	F	53	20.0474						4.6	216
CTRL5	M	55	23.6614						4.3	207
CTRL6	M	55	26.3656						6.4	212
CTRL7	M	55	21.1073						4.7	234
CTRL8	M	53	24.6181						5.4	151
HF1	M	58	26.4236	32.1	0	89	20.2	68	7.7	186	3
HF2	M	52	22.5981	39.8	0	80	32.0714	10	6.1	202	3
HF3	M	67	25.565	36.3	1	109	21.1605	228	5	189	1
HF4	F	44	21.6441	22.8	0	42	16.1346	367	7.1	132	3
HF5	M	52	34.1986	32.8	1	102	17.38	151	8.3	138	3
HF6	M	62	25.4694	38	0	100	26.4872	98	7.7	224	1
HF7	M	57	26.449	22.4	0	60	28.7901	486	5.8	194	4
HF8	M	65	31.9559	36	1	87	16.4368	756	8.7	128	2
HF9	F	45	22.7244	33.3	1	57	21.6389	138	6.3	124	1
HF10	F	46	19.5312	30	0	56	15.84	65	3.9	183	2
HF11	F	56	19.8177	35.7	0	58	12.8167	388	5.3	228	1
HF12	F	73	25.5296	24.5	1	73	15.597	470	7.6	233	3
HF13	F	45	25.3444	31.5	0	65	13.8841		5.4	204	3
HF14	M	62		36.2	2	67	12.45	450	6.7	151	3
HF15	M	61	31.4564	24.6	1	57	12.2273	320	4.5	114	2
HF16	M	51	43.5477	34.5	0	71	12.1917	61	7.8	222	2
HF17	M	78	24.8016	24.5	1		7.22857				4
HF18	M	67	23.9249	24.9	1	45	11.6914	860	6	270	2
HF19	M	73	22.3081	34.4	1	25	11.4833	289	8.5	183	3
HF20	M	56	25.9259	34.7	0	78	7.27381	188	6.7	216	3
HF21	M	76	23.1834	23.6	1	77	7.85075	1829	8	136	4
HF22	F	64	35.629	22	1	69	7.87629	919	7.2	115	2
* 1 for ischemic; 0 for non ischemic eziology;
