# Supplementary material for: Multiplexed MRM-Based Proteomics Identified Multiple Biomarkers of Disease Severity in Human Heart Failure
Source: Int J Mol Sci. 2021 Jan 15;22(2):838. doi: 10.3390/ijms22020838 (PMC7830442; doi:10.3390/ijms22020838)
Supplement: Supplementary file 1 [file ijms-22-00838-s001.zip › Supplementary tables/Table S4.xlsx]

## Sheet: Foglio1
Table S4. List of all the protein displayed in the IntAct generated network in Figure 5.
name	Uniprot ID	Description
A1AC	P01011	Alpha-1-antichymotrypsin
ABCC5	O15440	Multidrug resistance-associated protein 5
ADH1B	P00325	All-trans-retinol dehydrogenase [NAD(+)] ADH1B
APOE	P02649	Apolipoprotein E
ATP6V1A	P38606	V-type proton ATPase catalytic subunit A
B2M	P61769	Beta-2-microglobulin
BAG6	P46379	Large proline-rich protein BAG6
C16orf70	Q9BSU1-2	UPF0183 protein C16orf70
C1QBP	Q07021	Complement component 1 Q subcomponent-binding protein, mitochondrial
C5	P01031	Complement C5
C9	P02748	Complement component C9
CALR	P27797	Calreticulin
CD1A	P06126	T-cell surface glycoprotein CD1a
CD1B	P29016	T-cell surface glycoprotein CD1b
CD1D	P15813	Antigen-presenting glycoprotein CD1d
CD1E	P15812	T-cell surface glycoprotein CD1e, membrane-associated
CD244	Q9BZW8	Natural killer cell receptor 2B4
CDCA2	Q69YH5	Cell division cycle-associated protein 2
CDK15	Q96Q40-3	Cyclin-dependent kinase 15
CHRM4	P08173	Muscarinic acetylcholine receptor M4
CST6	Q15828	Cystatin-M
DDX19B	Q9UMR2-2	ATP-dependent RNA helicase DDX19B
DDX31	Q9H8H2	Probable ATP-dependent RNA helicase DDX31
DISC1	Q9NRI5	Disrupted in schizophrenia 1 protein
DLGAP5	Q15398	Disks large-associated protein 5
DNAJC1	Q96KC8	DnaJ homolog subfamily C member 1
EBI3	Q14213	Interleukin-27 subunit beta
ERBB3	P21860	Receptor tyrosine-protein kinase erbB-3
FCGRT	P55899	IgG receptor FcRn large subunit p51
GDPD1	Q8N9F7-2	Lysophospholipase D GDPD1
GRB2	P62993	Growth factor receptor-bound protein 2
HFE	Q30201	Hereditary hemochromatosis protein
HLA-A	P01892	HLA class I histocompatibility antigen, A alpha chain
HLA-B	P01889	HLA class I histocompatibility antigen, B alpha chain
HLA-C	P10321	HLA class I histocompatibility antigen, C alpha chain
HLA-E	P13747	HLA class I histocompatibility antigen, alpha chain E
HLA-F	P30511	HLA class I histocompatibility antigen, alpha chain F
HLA-G	P17693	HLA class I histocompatibility antigen, alpha chain G
HMCN1	Q96RW7	Hemicentin-1
HSPB2	Q16082	Heat shock protein beta-2
INS	P01308	Insulin
KIR2DS1	Q14954	Killer cell immunoglobulin-like receptor 2DS1
KIR3DL1	P43629	Killer cell immunoglobulin-like receptor 3DL1
KIR3DS1	Q14943	Killer cell immunoglobulin-like receptor 3DS1
KLK3	P07288	Prostate-specific antigen
KLRC1	P26715	NKG2-A/NKG2-B type II integral membrane protein
KLRD1	Q13241	Natural killer cells antigen CD94
KPNA2	P52292	Importin subunit alpha-1
KPNA3	O00505	Importin subunit alpha-4
KPNA4	O00629	Importin subunit alpha-3
KPNB1	Q14974	Importin subunit beta-1
LAMC3	Q9Y6N6	Laminin subunit gamma-3
LILRB1	Q8NHL6	Leukocyte immunoglobulin-like receptor subfamily B member 1
LILRB2	Q8N423	Leukocyte immunoglobulin-like receptor subfamily B member 2
LIN37	Q96GY3	Protein lin-37 homolog
LIN54	Q6MZP7	Protein lin-54 homolog
LMNB1	P20700	Lamin-B1
M2	Q20MH8	Matrix protein 2
MAP1S	Q66K74	Microtubule-associated protein 1S
MAPK15	Q8TD08	Mitogen-activated protein kinase 15
MORC2	Q9Y6X9	ATPase MORC2
MPI	P34949-2	Mannose-6-phosphate isomerase
MPO	P05164	Myeloperoxidase
MR1	Q95460-1	Major histocompatibility complex class I-related gene protein
NCR2	O95944	Natural cytotoxicity triggering receptor 2
NEMP1	O14524	Nuclear envelope integral membrane protein 1
NFKB1	P19838	Nuclear factor NF-kappa-B p105 subunit
NRP2	O60462	Neuropilin-2
NUSAP1	Q9BXS6-2	Nucleolar and spindle-associated protein 1
OSBP	P22059	Oxysterol-binding protein 1
OTOF	Q9HC10	Otoferlin
PCNA	P12004	Proliferating cell nuclear antigen
PCOLCE	Q15113	Procollagen C-endopeptidase enhancer 1
POLR1H	Q9P1U0	DNA-directed RNA polymerase I subunit RPA12
PPAT	Q06203	Amidophosphoribosyltransferase
PRSS23	O95084	Serine protease 23
RANBP2	P49792	E3 SUMO-protein ligase RanBP2
RANGAP1	P46060	Ran GTPase-activating protein 1
RANGRF	Q9HD47	Ran guanine nucleotide release factor
RGPD2	P0DJD1	RANBP2-like and GRIP domain-containing protein 2
RGPD5	Q99666	RANBP2-like and GRIP domain-containing protein 5/6
SGCD	Q92629	Delta-sarcoglycan
SINHCAF	Q9NP50	SIN3-HDAC complex-associated factor
SNX27	Q96L92-3	Sorting nexin-27
TAP1	Q03518	Antigen peptide transporter 1
TBC1D22B	Q9NU19	TBC1 domain family member 22B
TFRC	P02786	Transferrin receptor protein 1
TPST1	O60507	Protein-tyrosine sulfotransferase 1
UBE2I	P63279	SUMO-conjugating enzyme UBC9
Vegfc	P97953-1	Vascular endothelial growth factor C
ZIC1	Q15915	Zinc finger protein ZIC 1
flaF	A0A384KNN0	Flagellin

## Sheet: Foglio2
BAG6 (EBI-731371) B2M
CD1A (EBI-1036784) B2M
CD1A (EBI-1041868) B2M
MAPK15 (EBI-6381171) B2M
CD1E (EBI-21730183) B2M
CALR (EBI-6589747) B2M
ERBB3 (EBI-8770321) B2M
HLA-F (EBI-15480888) B2M
HLA-F (EBI-15480878) B2M
HLA-F (EBI-15480867) B2M
HLA-F (EBI-15326814) B2M
EBI3 (EBI-15316420) B2M
EBI3 (EBI-15316404) B2M
INS (EBI-15316335) B2M
INS (EBI-15316318) B2M
KPNA2 (EBI-15316366) B2M
KPNA2 (EBI-15316350) B2M
KPNA2 (EBI-15191500) B2M
CHRM4 (EBI-20810066) B2M
LIN54 (EBI-1389994) B2M
LIN37 (EBI-1389981) B2M
TAP1 (EBI-11413756) B2M
TAP1 (EBI-11413744) B2M
TAP1 (EBI-1168086) B2M
flaF (EBI-2875249) B2M
CD1B (EBI-1033800) B2M
CD1B (EBI-1033789) B2M
CD1B (EBI-21693940) B2M
TFRC (EBI-15831552) B2M
TFRC (EBI-15831504) B2M
HLA-B (EBI-8532859) B2M
HLA-B (EBI-7382693) B2M
HLA-B (EBI-21611619) B2M
HLA-B (EBI-13955192) B2M
HLA-B (EBI-13955114) B2M
HFE (EBI-10051276) B2M
HFE (EBI-8062962) B2M
HLA-C (EBI-7065745) B2M
HLA-C (EBI-21829775) B2M
HLA-A (EBI-15480397) B2M
HLA-A (EBI-13954977) B2M
HLA-A (EBI-13954946) B2M
HLA-A (EBI-13954915) B2M
HLA-A (EBI-13954884) B2M
HLA-A (EBI-13954853) B2M
HLA-A (EBI-13954820) B2M
HLA-A (EBI-13954567) B2M
HLA-A (EBI-13954538) B2M
HLA-A (EBI-13954509) B2M
HLA-A (EBI-13954480) B2M
HLA-A (EBI-13954449) B2M
HLA-A (EBI-13954418) B2M
HLA-A (EBI-13954384) B2M
HLA-A (EBI-13954353) B2M
HLA-A (EBI-13954255) B2M
HLA-A (EBI-13954015) B2M
HLA-A (EBI-13954169) B2M
HLA-A (EBI-13954109) B2M
MAP1S (EBI-6911757) B2M
PCNA (EBI-15013490) B2M
PCNA (EBI-15013478) B2M
PCNA (EBI-21257120) B2M
B2M (EBI-25489735) HLA-A
B2M (EBI-25488272) HLA-A
B2M (EBI-25488019) HLA-A
B2M (EBI-25488176) HLA-A
B2M (EBI-25487819) HLA-A
B2M (EBI-25487534) HLA-A
B2M (EBI-25487488) HLA-A
B2M (EBI-25487169) HLA-A
B2M (EBI-8677464) HLA-B
B2M (EBI-8677017) HLA-B
B2M (EBI-7925704) HLA-A
B2M (EBI-7366257) FCGRT
B2M (EBI-7028762) HLA-A
B2M (EBI-735827) PRSS23
B2M (EBI-1037979) CD1B
B2M (EBI-15607378) LILRB2
B2M (EBI-15607378) HLA-G
B2M (EBI-15489357) TFRC
B2M (EBI-15489357) HFE
B2M (EBI-15643610) CD1D
B2M (EBI-21675069) KPNA3
B2M (EBI-21675069) KPNA4
B2M (EBI-21675069) NEMP1
B2M (EBI-21675069) TPST1
B2M (EBI-21675069) RANGAP1
B2M (EBI-21675069) RANBP2
B2M (EBI-21675069) FCGRT
B2M (EBI-21675069) UBE2I
B2M (EBI-21675069) PPAT
B2M (EBI-21675069) KPNB1
B2M (EBI-21675069) DLGAP5
B2M (EBI-21675069) RGPD2
B2M (EBI-21675069) CDCA2
B2M (EBI-21675069) RGPD5
B2M (EBI-21675069) NUSAP1
B2M (EBI-21675069) RANGRF
B2M (EBI-16016842) MR1
B2M (EBI-16016821) MR1
B2M (EBI-16016863) MR1
B2M (EBI-9082737) PCOLCE
B2M (EBI-15480778) LILRB2
B2M (EBI-15480778) HLA-B
B2M (EBI-15480742) HLA-A
B2M (EBI-15480742) LILRB2
B2M (EBI-15480705) LILRB2
B2M (EBI-15480705) HLA-B
B2M (EBI-15480674) LILRB1
B2M (EBI-15480674) HLA-B
B2M (EBI-15480656) LILRB1
B2M (EBI-15480656) HLA-A
B2M (EBI-15480638) LILRB1
B2M (EBI-15480638) HLA-B
B2M (EBI-15480615) LILRB2
B2M (EBI-15480615) HLA-A
B2M (EBI-15480592) LILRB1
B2M (EBI-15480592) HLA-A
B2M (EBI-15480463) KIR3DS1
B2M (EBI-15480463) HLA-C
B2M (EBI-15480432) KIR3DS1
B2M (EBI-15480432) HLA-C
B2M (EBI-15480362) KIR3DS1
B2M (EBI-15480362) HLA-B
B2M (EBI-15326730) HLA-B
B2M (EBI-15326730) KIR3DL1
B2M (EBI-15325894) KIR3DL1
B2M (EBI-15325894) HLA-B
B2M (EBI-15325802) KIR3DL1
B2M (EBI-15325802) HLA-A
B2M (EBI-15013533) NCR2
B2M (EBI-15013533) CD244
B2M (EBI-15013522) CD244
B2M (EBI-15488130) HSPB2
B2M (EBI-10051261) HFE
B2M (EBI-20911136) OSBP
B2M (EBI-20906296) HMCN1
B2M (EBI-20905944) OTOF
B2M (EBI-20933420) MORC2
B2M (EBI-21280996) KLRC1
B2M (EBI-21280996) KLRD1
B2M (EBI-21280996) HLA-G
B2M (EBI-21280996) HLA-E
B2M (EBI-2115825) GRB2
B2M (EBI-8062935) HFE
B2M (EBI-16372680) KIR2DS1
B2M (EBI-16372680) HLA-C
B2M (EBI-16372599) KIR2DS1
B2M (EBI-16372599) HLA-C
B2M (EBI-14030163) HLA-A
B2M (EBI-7853595) B2M
B2M (EBI-7853556) B2M
B2M (EBI-15612480) B2M
B2M (EBI-15612498) B2M
B2M (EBI-15612462) B2M
B2M (EBI-15791746) B2M
B2M (EBI-15791778) B2M
B2M (EBI-15791762) B2M
B2M (EBI-15791714) B2M
B2M (EBI-15791730) B2M
B2M (EBI-15754262) B2M
B2M (EBI-15754281) B2M
B2M (EBI-15754244) B2M
B2M (EBI-15754226) B2M
B2M (EBI-15711388) B2M
B2M (EBI-15711372) B2M
B2M (EBI-15896456) B2M
B2M (EBI-15896476) B2M
B2M (EBI-15896381) B2M
B2M (EBI-15896400) B2M
B2M (EBI-15896436) B2M
B2M (EBI-15896362) B2M
B2M (EBI-15896418) B2M
B2M (EBI-15896344) B2M
B2M (EBI-15877054) B2M
B2M (EBI-15877036) B2M
B2M (EBI-15904511) B2M
B2M (EBI-15904530) B2M
B2M (EBI-15904493) B2M
B2M (EBI-7671846) B2M
B2M (EBI-7671729) B2M
B2M (EBI-8664572) B2M
B2M (EBI-8664625) B2M
B2M (EBI-8664686) B2M
B2M (EBI-8664616) B2M
B2M (EBI-8664520) B2M
C1QBP (EBI-25302051) SERPINA3
DNAJC1 (EBI-296931) SERPINA3
DNAJC1 (EBI-296923) SERPINA3
DNAJC1 (EBI-296913) SERPINA3
POLR1H (EBI-3926320) SERPINA3
LAMC3 (EBI-3943985) SERPINA3
ABCC5 (EBI-3943965) SERPINA3
ATP6V1A (EBI-4324466) SERPINA3
MPI (EBI-21823438) SERPINA3
GDPD1 (EBI-21822769) SERPINA3
SINHCAF (EBI-21735137) SERPINA3
ZIC1 (EBI-21696712) SERPINA3
TBC1D22B (EBI-21575852) SERPINA3
CDK15 (EBI-21574933) SERPINA3
C16orf70 (EBI-21632268) SERPINA3
DDX19B (EBI-21616596) SERPINA3
DDX31 (EBI-21616235) SERPINA3
SNX27 (EBI-21615856) SERPINA3
SERPINA3 (EBI-3925980) NFKB1
SERPINA3 (EBI-5663649) SGCD
SERPINA3 (EBI-6925562) KLK3
SERPINA3 (EBI-3904287) ADH1B
LMNB1 (EBI-3904297) SERPINA3
MPO (EBI-22014316) C9
C5 (EBI-25339955) C9
C5 (EBI-22117486) C9
Vegfc (EBI-16148792) NRP2
Vegfc (EBI-16148747) NRP2
Vegfc (EBI-16148679) NRP2
M2 (EBI-12586258) NRP2
C9 (EBI-21827899) APOE
C9 (EBI-21827899) CST6
NRP2 (EBI-21391105) DISC1
NRP2 (EBI-15630419) NRP2
