# Supplementary material for: Multiplexed MRM-Based Proteomics Identified Multiple Biomarkers of Disease Severity in Human Heart Failure
Source: Int J Mol Sci. 2021 Jan 15;22(2):838. doi: 10.3390/ijms22020838 (PMC7830442; doi:10.3390/ijms22020838)
Supplement: Supplementary file 1 [file ijms-22-00838-s001.zip › Supplementary tables/Table S5.xlsx]

## Sheet: list of peptides
Table S5. List of peptides present in the stable isotope-labeled standards mixture.
Protein	Uniprot Accession #	Peptide sequence
Afamin	P43652	DADPDTFFAK
Alpha-1-antichymotrypsin	P01011	NLAVSQVVHK
Alpha-1B-glycoprotein	P04217	GVTFLLR
Alpha-1B-glycoprotein	P04217	LETPDFQLFK
Alpha-2-antiplasmin	P08697	LGNQEPGGQTALK
Alpha-2-HS-glycoprotein	P02765	FSVVYAK
Alpha-2-macroglobulin	P01023	AIGYLNTGYQR
Antithrombin-III	P01008	DDLYVSDAFHK
Apolipoprotein(a)	P08519	GTYSTTVTGR
Apolipoprotein A-I	P02647	ATEHLSTLSEK
Apolipoprotein A-IV	P06727	LLPHANEVSQK
Apolipoprotein B-100	P04114	TGISPLALIK
Apolipoprotein C-II	P02655	TAAQNLYEK
Apolipoprotein D	P05090	VLNQELR
Apolipoprotein E	P02649	AATVGSLAGQPLQER
Apolipoprotein E	P02649	LGPLVEQGR
Apolipoprotein M	O95445	AFLLTPR
Beta-2-glycoprotein 1	P02749	ATVVYQGER
Beta-2-microglobulin	P61769	IQVYSR
Beta-2-microglobulin	P61769	VNHVTLSQPK
Beta-Ala-His dipeptidase	Q96KN2	SVVLIPLGAVDDGEHSQNEK
C4b-binding protein alpha chain	P04003	EDVYVVGTVLR
C4b-binding protein alpha chain	P04003	LNNGEITQHR
Carbonic anhydrase 1	P00915	VLDALQAIK
Cartilage acidic protein 1	Q9NQ79	GVASLFAGR
CD5 antigen-like	O43866	LVGGLHR
cDNA FLJ53327, highly similar to Gelsolin	B7Z2X4	EGGQTAPASTR
Ceruloplasmin	P00450	IYHSHIDAPK
Cholinesterase	P06276	YLTLNTESTR
Clusterin	P10909	ELDESLQVAER
Clusterin	P10909	TLLSNLEEAK
Coagulation factor V	P12259	AEVDDVIQVR
Coagulation factor X	P00742	TGIVSGFGR
Coagulation factor XI	P03951	TSESGLPSTR
Coagulation factor XII	P00748	VVGGLVALR
Coagulation factor XII	P00748	TEQAAVAR
Complement C1q subcomponent subunit A	P02745	PAFSAIR
Complement C1q subcomponent subunit B	P02746	IAFSATR
Complement C1q subcomponent subunit C	P02747	FQSVFTVTR
Complement C1r subcomponent	P00736	YTTEIIK
Complement C1r subcomponent	P00736	GLTLHLK
Complement C1s subcomponent	P09871	TNFDNDIALVR
Complement C2	P06681	HAFILQDTK
Complement C2	P06681	TAVDHIR
Complement C3	P01024	TGLQEVEVK
Complement C3	P01024	SGIPIVTSPYQIHFTK
Complement C4-B	P0C0L5	VGDTLNLNLR
Complement C4-B	P0C0L5	GSFEFPVGDAVSK
Complement C5	P01031	VFQFLEK
Complement component C8 beta chain	P07358	SDLEVAHYK
Complement component C8 alpha chain	P07357	HTSLGPLEAK
Complement component C9	P02748	LSPIYNLVPVK
Complement component C9	P02748	VVEESELAR
Complement factor B	P00751	EELLPAQDIK
Complement factor D	P00746	THHDGAITER
Complement factor I	P05156	HGNTDSEGIVEVK
Corticosteroid-binding globulin	P08185	ITQDAQLK
C-reactive protein	P02741	AFVFPK
Cystatin-C	P01034	ALDFAVGEYNK
Fibrinogen alpha chain	P02671	ESSSHHPGIAEFPSR
Fibrinogen alpha chain	P02671	GSESGIFTNTK
Fibronectin	P02751	SSPVVIDASTAIDAPSNLR
Fibronectin	P02751	HTSVQTTSSGSGPFTDVR
Fibulin-1	P23142	TGYYFDGISR
Fibulin-1	P23142	GYHLNEEGTR
Gelsolin	P06396	AGALNSNDAFVLK
Gelsolin	P06396	TASDFITK
Haptoglobin	P00738	DYAEVGR
Haptoglobin	P00738	HYEGSTVPEK
Hemoglobin subunit alpha	P69905	TYFPHFDLSHGSAQVK
Hemoglobin subunit alpha	P69905	VGAHAGEYGAEALER
Hemopexin	P02790	NFPSPVDAAFR
Heparin cofactor 2	P05546	SVNDLYIQK
Heparin cofactor 2	P05546	TLEAQLTPR
Insulin-like growth factor-binding protein complex acid labile subunit	P35858	LAELPADALGPLQR
Insulin-like growth factor-binding protein 3	P17936	FLNVLSPR
Inter-alpha-trypsin inhibitor heavy chain H1	P19827	GSLVQASEANLQAAQDFVR
Inter-alpha-trypsin inhibitor heavy chain H2	P19823	SLAPTAAAK
Inter-alpha-trypsin inhibitor heavy chain H2	P19823	FYNQVSTPLLR
Lipopolysaccharide-binding protein	P18428	ITLPDFTGDLR
Lumican	P51884	FNALQYLR
Neuropilin-2	O60462	ALQVVR
Pigment epithelium-derived factor	P36955	TVQAVLTVPK
Protein AMBP	P02760	HHGPTITAK
Protein AMBP	P02760	ETLLQDFR
Prothrombin	P00734	ELLESYIDGR
Prothrombin	P00734	TATSEYQTFFNPR
Retinol-binding protein 4	P02753	YWGVASFLQK
Serotransferrin	P02787	EGYYGYTGAFR
Serotransferrin	P02787	DGAGDVAFVK
Serum amyloid A-4 protein	P35542	GNYDAAQR
Sex hormone-binding globulin	P04278	IALGGLLFPASNLR
Sex hormone-binding globulin	P04278	TSSSFEVR
Thyroxine-binding globulin	P05543	AVLHIGEK
Transthyretin	P02766	ALGISPFHEHAEVVFTANDSGPR
Vasorin	Q6EMK4	ESHVTLASPEETR
Vasorin	Q6EMK4	YLQGSSVQLR
Vitamin D-binding protein	P02774	THLPEVFLSK
Vitamin D-binding protein	P02774	ELPEHTVK
Vitamin K-dependent protein C	P04070	LGEYDLR
Vitamin K-dependent protein S	P07225	VYFAGFPR
