# Supplementary material for: Multiplexed MRM-Based Proteomics Identified Multiple Biomarkers of Disease Severity in Human Heart Failure
Source: Int J Mol Sci. 2021 Jan 15;22(2):838. doi: 10.3390/ijms22020838 (PMC7830442; doi:10.3390/ijms22020838)
Supplement: Supplementary file 1 [file ijms-22-00838-s001.zip › Supplementary tables/Table S6.xlsx]

## Sheet: transition list_IgG
Table S6. List of the analyzed transitions for the evaluation of IgG used as analytical control.
Peptide Name	Peptide Sequence	Precursor m/z	Product m/z	Quantitative	Collision Energy (eV)
Peptide 2	SVSELPIMHQDWLNGK	618.64	669.84		18
Peptide 2	SVSELPIMHQDWLNGK	618.64	726.38		16
Peptide 2	SVSELPIMHQDWLNGK	618.64	790.9		14
Peptide 2	SVSELPIMHQDWLNGK	618.64	834.41	x	12
Peptide 3	VNSAAFPAPIEK	622.3	486.33	x	28
Peptide 3	VNSAAFPAPIEK	622.3	654.44	x	16
Peptide 3	VNSAAFPAPIEK	622.3	801.52		16
Peptide 3	VNSAAFPAPIEK	622.3	872.57		18
