# Supplementary material for: Multiplexed MRM-Based Proteomics Identified Multiple Biomarkers of Disease Severity in Human Heart Failure
Source: Int J Mol Sci. 2021 Jan 15;22(2):838. doi: 10.3390/ijms22020838 (PMC7830442; doi:10.3390/ijms22020838)
Supplement: Supplementary file 1 [file ijms-22-00838-s001.zip › Supplementary tables/Table S7.xlsx]

## Sheet: all peptides
Table S7. List of all the analyzed peptide with the results obtained from their standard curves and their relative dot product (light to heavy)
Protein Name	Peptide Sequence	Precursor light m/z	Precursor heavy m/z	R2	rdotp
Afamin	DADPDTFFAK	563.7562++	567.7633++ (heavy)	0.996	0.997933
Alpha-1-antichymotrypsin	NLAVSQVVHK	365.5487+++	368.2201+++ (heavy)	0.997	0.999593
Alpha-1B-glycoprotein	GVTFLLR	403.2502++	408.2543++ (heavy)	0.996	0.997157
Alpha-1B-glycoprotein	LETPDFQLFK	619.3268++	623.3339++ (heavy)	0.994	0.996083
Alpha-2-antiplasmin	LGNQEPGGQTALK	656.8464++	660.8535++ (heavy)	0.992	0.99903
Alpha-2-HS-glycoprotein	FSVVYAK	407.2289++	411.2360++ (heavy)	0.998	0.99814
Alpha-2-macroglobulin	AIGYLNTGYQR	628.3251++	633.3293++ (heavy)	0.989	0.99962
Antithrombin-III	DDLYVSDAFHK	437.2068+++	439.8782+++ (heavy)	0.99	0.99802
Apolipoprotein A-I	ATEHLSTLSEK	405.8787+++	408.5501+++ (heavy)	0.98	0.968863
Apolipoprotein A-IV	LLPHANEVSQK	412.5629+++	415.2343+++ (heavy)	0.995	0.99787
Apolipoprotein B-100	TGISPLALIK	506.8237++	510.8308++ (heavy)	0.986	0.99959
Apolipoprotein D	VLNQELR	436.2534++	441.2576++ (heavy)	0.998	0.999763
Apolipoprotein E	AATVGSLAGQPLQER	749.4046++	754.4088++ (heavy)	0.988	0.947077
Apolipoprotein E	LGPLVEQGR	484.7798++	489.7840++ (heavy)	0.995	0.999463
Apolipoprotein M	AFLLTPR	409.2502++	414.2543++ (heavy)	0.998	0.99764
Apolipoprotein(a)	GTYSTTVTGR	521.7618++	526.7660++ (heavy)	0.964	0.87354
Beta-2-glycoprotein 1	ATVVYQGER	511.7669++	516.7710++ (heavy)	0.996	0.97699
Beta-2-microglobulin	VNHVTLSQPK	374.8804+++	377.5518+++ (heavy)	0.992	0.937787
C4b-binding protein alpha chain	EDVYVVGTVLR	625.3430++	630.3471++ (heavy)	0.994	0.991093
CD5 antigen-like	LVGGLHR	251.1573+++	254.4934+++ (heavy)	0.98	0.98723
Clusterin	ELDESLQVAER	644.8226++	649.8267++ (heavy)	0.96	0.99855
Coagulation factor X	TGIVSGFGR	447.2456++	452.2497++ (heavy)	0.995	0.996683
Coagulation factor XII	VVGGLVALR	442.2898++	447.2940++ (heavy)	0.994	0.99887
Complement C1q subcomponent subunit A	PAFSAIR	381.2189++	386.2230++ (heavy)	0.996	0.991643
Complement C1q subcomponent subunit B	IAFSATR	383.2163++	388.2205++ (heavy)	0.998	0.999117
Complement C1q subcomponent subunit C	FQSVFTVTR	542.7929++	547.7971++ (heavy)	0.994	0.99881
Complement C1s subcomponent	TNFDNDIALVR	639.3279++	644.3320++ (heavy)	0.996	0.995173
Complement C2	HAFILQDTK	358.1977+++	360.8691+++ (heavy)	0.99	0.989317
Complement C3	SGIPIVTSPYQIHFTK	596.6612+++	599.3326+++ (heavy)	0.999	0.99953
Complement C3	TGLQEVEVK	501.7769++	505.7840++ (heavy)	0.999	0.998357
Complement C4-B	GSFEFPVGDAVSK	670.3301++	674.3372++ (heavy)	0.998	0.999313
Complement C4-B	VGDTLNLNLR	557.8144++	562.8185++ (heavy)	0.996	0.998887
Complement C5	VFQFLEK	455.7553++	459.7624++ (heavy)	0.997	0.998407
Complement component C8 alpha chain	HTSLGPLEAK	351.5293+++	354.2007+++ (heavy)	0.993	0.99917
Complement component C8 beta chain	SDLEVAHYK	354.5136+++	357.1850+++ (heavy)	0.992	0.994
Complement component C9	LSPIYNLVPVK	621.8765++	625.8836++ (heavy)	0.989	0.999897
Complement component C9	VVEESELAR	516.2720++	521.2762++ (heavy)	0.993	0.996533
Complement factor B	EELLPAQDIK	578.3164++	582.3235++ (heavy)	0.997	0.999247
Corticosteroid-binding globulin	ITQDAQLK	458.7585++	462.7656++ (heavy)	0.994	0.981847
Fibrinogen alpha chain	ESSSHHPGIAEFPSR	546.5937+++	549.9298+++ (heavy)	0.996	0.924657
Fibrinogen alpha chain	GSESGIFTNTK	570.7802++	574.7873++ (heavy)	0.996	0.999227
Fibronectin	HTSVQTTSSGSGPFTDVR	621.9659+++	625.3020+++ (heavy)	0.99	0.990357
Fibulin-1	TGYYFDGISR	589.7775++	594.7816++ (heavy)	0.998	0.99716
Gelsolin	TASDFITK	441.7320++	445.7391++ (heavy)	0.995	0.998997
Haptoglobin	HYEGSTVPEK	382.8524+++	385.5238+++ (heavy)	0.992	0.98601
Hemoglobin subunit alpha	TYFPHFDLSHGSAQVK	611.9688+++	614.6402+++ (heavy)	0.985	0.99033
Hemoglobin subunit alpha	VGAHAGEYGAEALER	510.5829+++	513.9190+++ (heavy)	0.986	0.996463
Hemopexin	NFPSPVDAAFR	610.8066++	615.8107++ (heavy)	0.99	0.99987
Heparin cofactor 2	SVNDLYIQK	540.2902++	544.2973++ (heavy)	0.999	0.999507
Heparin cofactor 2	TLEAQLTPR	514.7904++	519.7945++ (heavy)	0.992	0.999457
Insulin-like growth factor-binding protein 3	FLNVLSPR	473.2795++	478.2836++ (heavy)	0.989	0.992187
Insulin-like growth factor-binding protein complex acid labile subunit	LAELPADALGPLQR	732.4145++	737.4186++ (heavy)	0.98	0.995907
Inter-alpha-trypsin inhibitor heavy chain H1	GSLVQASEANLQAAQDFVR	668.6763+++	672.0124+++ (heavy)	0.988	0.993157
Inter-alpha-trypsin inhibitor heavy chain H2	FYNQVSTPLLR	669.3642++	674.3684++ (heavy)	0.993	0.999207
Inter-alpha-trypsin inhibitor heavy chain H2	SLAPTAAAK	415.2425++	419.2496++ (heavy)	0.974	0.968017
Lumican	FNALQYLR	512.7824++	517.7865++ (heavy)	0.998	0.999697
Neuropilin-2	ALQVVR	343.2214++	348.2255++ (heavy)	0.998	0.978387
Protein AMBP	ETLLQDFR	511.2693++	516.2734++ (heavy)	0.992	0.9977
Prothrombin	ELLESYIDGR	597.8037++	602.8078++ (heavy)	0.992	0.996197
Prothrombin	TATSEYQTFFNPR	781.3677++	786.3718++ (heavy)	0.994	0.99975
Retinol-binding protein 4	YWGVASFLQK	599.8164++	603.8235++ (heavy)	0.983	0.931917
Serotransferrin	DGAGDVAFVK	489.7482++	493.7553++ (heavy)	0.996	0.998838
Serotransferrin	EGYYGYTGAFR	642.2882++	647.2923++ (heavy)	0.992	0.999687
Sex hormone-binding globulin	IALGGLLFPASNLR	721.4299++	726.4341++ (heavy)	0.992	0.995327
Thyroxine-binding globulin	AVLHIGEK	289.5080+++	292.1794+++ (heavy)	0.995	0.99734
Vasorin	ESHVTLASPEETR	485.9073+++	489.2434+++ (heavy)	0.982	0.990587
Vitamin D-binding protein	ELPEHTVK	318.1748+++	320.8462+++ (heavy)	0.986	0.99698
Vitamin D-binding protein	THLPEVFLSK	585.8295++	589.8366++ (heavy)	0.99	0.999573
Vitamin K-dependent protein C	LGEYDLR	433.2243++	438.2285++ (heavy)	0.995	0.932253
Vitamin K-dependent protein S	VYFAGFPR	478.7531++	483.7572++ (heavy)	0.997	0.996907
